# Supplementary material for: The Nuclear and Mitochondrial Genomes of the Facultatively Eusocial Orchid Bee Euglossa dilemma
Source: G3 (Bethesda). 2017 Jul 12;7(9):2891–8. doi: 10.1534/g3.117.043687 (PMC5592917; doi:10.1534/g3.117.043687)
Supplement: Supplementary file 1 [file 2891TableS1.txt]

Edil_gene_ID	Amel_gene_ID
Edil_00001	GB43100-PA
Edil_00002	GB40243-PA
Edil_00003	GB41586-PA
Edil_00004	GB43111-PA
Edil_00005	GB43107-PA
Edil_00006	GB43110-PA
Edil_00007	GB43110-PA
Edil_00008	GB43104-PA
Edil_00009	GB43106-PA
Edil_00010	GB43103-PA
Edil_00011	GB43105-PA
Edil_00012	GB43108-PA
Edil_00013	GB43113-PA
Edil_00014	GB43101-PA
Edil_00015	GB43102-PA
Edil_00016	GB43118-PA
Edil_00017	GB43119-PA
Edil_00018	GB43122-PA
Edil_00019	GB43120-PA
Edil_00020	GB43121-PA
Edil_00021	GB43114-PA
Edil_00022	GB43117-PA
Edil_00023	GB43115-PA
Edil_00024	GB43116-PA
Edil_00025	GB43132-PA
Edil_00026	GB43133-PA
Edil_00027	GB43131-PA
Edil_00028	GB43124-PA
Edil_00029	GB43125-PA
Edil_00030	GB43128-PA
Edil_00031	GB43128-PA
Edil_00032	GB43134-PA
Edil_00033	GB43126-PA
Edil_00034	GB43135-PA
Edil_00035	GB43130-PA
Edil_00036	GB43143-PA
Edil_00037	GB43143-PA
Edil_00038	GB43140-PA
Edil_00039	GB43138-PA
Edil_00040	GB43141-PA
Edil_00041	GB43147-PA
Edil_00042	GB43137-PA
Edil_00043	GB43145-PA
Edil_00044	GB43149-PA
Edil_00045	GB43136-PA
Edil_00046	GB43156-PA
Edil_00047	GB43158-PA
Edil_00048	GB43157-PA
Edil_00049	GB43155-PA
Edil_00050	GB43153-PA
Edil_00051	GB43159-PA
Edil_00052	GB43150-PA
Edil_00053	GB43154-PA
Edil_00054	GB43151-PA
Edil_00055	GB43160-PA
Edil_00056	GB43163-PA
Edil_00057	GB43162-PA
Edil_00058	GB43161-PA
Edil_00059	GB43168-PA
Edil_00060	GB43165-PA
Edil_00061	GB43169-PA
Edil_00062	GB43172-PA
Edil_00063	GB43167-PA
Edil_00064	GB43180-PA
Edil_00065	GB43173-PA
Edil_00066	GB43179-PA
Edil_00067	GB43175-PA
Edil_00068	GB43181-PA
Edil_00069	GB43178-PA
Edil_00070	GB43176-PA
Edil_00071	GB43177-PA
Edil_00072	GB43186-PA
Edil_00073	GB43194-PA
Edil_00074	GB43185-PA
Edil_00075	GB43193-PA
Edil_00076	GB43195-PA
Edil_00077	GB43191-PA
Edil_00078	GB43192-PA
Edil_00079	GB43188-PA
Edil_00080	GB43184-PA
Edil_00081	GB43200-PA
Edil_00082	GB43207-PA
Edil_00083	GB43203-PA
Edil_00084	GB43210-PA
Edil_00085	GB43198-PA
Edil_00086	GB43209-PA
Edil_00087	GB43197-PA
Edil_00088	GB43205-PA
Edil_00089	GB43201-PA
Edil_00090	GB43214-PA
Edil_00091	GB43212-PA
Edil_00092	GB43213-PA
Edil_00093	GB43211-PA
Edil_00094	GB43497-PA
Edil_00095	GB43217-PA
Edil_00096	GB43216-PA
Edil_00097	GB43215-PA
Edil_00098	GB43500-PA
Edil_00099	GB43507-PA
Edil_00100	GB43501-PA
Edil_00101	GB43502-PA
Edil_00102	GB43503-PA
Edil_00103	GB43504-PA
Edil_00104	GB43505-PA
Edil_00105	GB43506-PA
Edil_00106	GB43499-PA
Edil_00107	GB43520-PA
Edil_00108	GB43526-PA
Edil_00109	GB43521-PA
Edil_00110	GB44880-PA
Edil_00111	GB44880-PA
Edil_00112	GB44865-PA
Edil_00113	GB44867-PA
Edil_00114	GB44868-PA
Edil_00115	GB44881-PA
Edil_00116	GB44876-PA
Edil_00117	GB44873-PA
Edil_00118	GB44871-PA
Edil_00119	GB44870-PA
Edil_00120	GB44869-PA
Edil_00121	GB44879-PA
Edil_00122	GB44878-PA
Edil_00123	GB44866-PA
Edil_00124	GB44877-PA
Edil_00125	GB44890-PA
Edil_00126	GB44888-PA
Edil_00127	GB44884-PA
Edil_00128	GB44883-PA
Edil_00129	GB44889-PA
Edil_00130	GB44882-PA
Edil_00131	GB44885-PA
Edil_00132	GB44894-PA
Edil_00133	GB44896-PA
Edil_00134	GB44891-PA
Edil_00135	GB44899-PA
Edil_00136	GB44895-PA
Edil_00137	GB44897-PA
Edil_00138	GB44900-PA
Edil_00139	GB44898-PA
Edil_00140	GB44893-PA
Edil_00141	GB44892-PA
Edil_00142	GB44902-PA
Edil_00143	GB44906-PA
Edil_00144	GB44905-PA
Edil_00145	GB44901-PA
Edil_00146	GB44904-PA
Edil_00147	GB44903-PA
Edil_00148	GB44918-PA
Edil_00149	GB44909-PA
Edil_00150	GB44913-PA
Edil_00151	GB44917-PA
Edil_00152	GB44912-PA
Edil_00153	GB44910-PA
Edil_00154	GB44925-PA
Edil_00155	GB44914-PA
Edil_00156	GB44920-PA
Edil_00157	GB44919-PA
Edil_00158	GB44907-PA
Edil_00159	GB44927-PA
Edil_00160	GB44928-PA
Edil_00161	GB44934-PA
Edil_00162	GB44932-PA
Edil_00163	GB44933-PA
Edil_00164	GB44930-PA
Edil_00165	GB44926-PA
Edil_00166	GB44931-PA
Edil_00167	GB44929-PA
Edil_00168	GB44935-PA
Edil_00169	GB44940-PA
Edil_00170	GB44937-PA
Edil_00171	GB44939-PA
Edil_00172	GB44946-PA
Edil_00173	GB44943-PA
Edil_00174	GB44945-PA
Edil_00175	GB44944-PA
Edil_00176	GB44941-PA
Edil_00177	GB44936-PA
Edil_00178	GB44942-PA
Edil_00179	GB44938-PA
Edil_00180	GB44959-PA
Edil_00181	GB44962-PA
Edil_00182	GB44948-PA
Edil_00183	GB44961-PA
Edil_00184	GB44966-PA
Edil_00185	GB44950-PA
Edil_00186	GB44964-PA
Edil_00187	GB44965-PA
Edil_00188	GB44949-PA
Edil_00189	GB44978-PA
Edil_00190	GB44969-PA
Edil_00191	GB44976-PA
Edil_00192	GB44982-PA
Edil_00193	GB44972-PA
Edil_00194	GB44980-PA
Edil_00195	GB44968-PA
Edil_00196	GB44977-PA
Edil_00197	GB44970-PA
Edil_00198	GB44967-PA
Edil_00199	GB44971-PA
Edil_00200	GB44973-PA
Edil_00201	GB44997-PA
Edil_00202	GB45000-PA
Edil_00203	GB44988-PA
Edil_00204	GB44987-PA
Edil_00205	GB44992-PA
Edil_00206	GB44989-PA
Edil_00207	GB44984-PA
Edil_00208	GB44986-PA
Edil_00209	GB44996-PA
Edil_00210	GB44985-PA
Edil_00211	GB44985-PA
Edil_00212	GB44999-PA
Edil_00213	GB44983-PA
Edil_00214	GB44990-PA
Edil_00215	GB44994-PA
Edil_00216	GB45014-PA
Edil_00217	GB45001-PA
Edil_00218	GB45013-PA
Edil_00219	GB45011-PA
Edil_00220	GB45009-PA
Edil_00221	GB45017-PA
Edil_00222	GB45015-PA
Edil_00223	GB45008-PA
Edil_00224	GB45006-PA
Edil_00225	GB45016-PA
Edil_00226	GB45010-PA
Edil_00227	GB45029-PA
Edil_00228	GB45038-PA
Edil_00229	GB45018-PA
Edil_00230	GB45036-PA
Edil_00231	GB45035-PA
Edil_00232	GB45028-PA
Edil_00233	GB45031-PA
Edil_00234	GB45037-PA
Edil_00235	GB45023-PA
Edil_00236	GB45025-PA
Edil_00237	GB45024-PA
Edil_00238	GB45020-PA
Edil_00239	GB45034-PA
Edil_00240	GB45026-PA
Edil_00241	GB45041-PA
Edil_00242	GB45051-PA
Edil_00243	GB45039-PA
Edil_00244	GB45053-PA
Edil_00245	GB45046-PA
Edil_00246	GB45048-PA
Edil_00247	GB45044-PA
Edil_00248	GB45050-PA
Edil_00249	GB45045-PA
Edil_00250	GB45052-PA
Edil_00251	GB45042-PA
Edil_00252	GB45047-PA
Edil_00253	GB45040-PA
Edil_00254	GB45043-PA
Edil_00255	GB45072-PA
Edil_00256	GB45070-PA
Edil_00257	GB45071-PA
Edil_00258	GB45063-PA
Edil_00259	GB45057-PA
Edil_00260	GB45056-PA
Edil_00261	GB45055-PA
Edil_00262	GB45054-PA
Edil_00263	GB45062-PA
Edil_00264	GB45073-PA
Edil_00265	GB45065-PA
Edil_00266	GB45067-PA
Edil_00267	GB45058-PA
Edil_00268	GB45084-PA
Edil_00269	GB45083-PA
Edil_00270	GB45077-PA
Edil_00271	GB45082-PA
Edil_00272	GB45076-PA
Edil_00273	GB45074-PA
Edil_00274	GB45075-PA
Edil_00275	GB45086-PA
Edil_00276	GB45088-PA
Edil_00277	GB45087-PA
Edil_00278	GB45094-PA
Edil_00279	GB45101-PA
Edil_00280	GB45095-PA
Edil_00281	GB45096-PA
Edil_00282	GB45098-PA
Edil_00283	GB45091-PA
Edil_00284	GB45099-PA
Edil_00285	GB45097-PA
Edil_00286	GB45114-PA
Edil_00287	GB45111-PA
Edil_00288	GB45107-PA
Edil_00289	GB45106-PA
Edil_00290	GB45110-PA
Edil_00291	GB45105-PA
Edil_00292	GB45108-PA
Edil_00293	GB45127-PA
Edil_00294	GB45126-PA
Edil_00295	GB45122-PA
Edil_00296	GB45120-PA
Edil_00297	GB45119-PA
Edil_00298	GB45123-PA
Edil_00299	GB45129-PA
Edil_00300	GB45131-PA
Edil_00301	GB45131-PA
Edil_00302	GB45128-PA
Edil_00303	GB45125-PA
Edil_00304	GB45118-PA
Edil_00305	GB45115-PA
Edil_00306	GB45135-PA
Edil_00307	GB45135-PA
Edil_00308	GB45140-PA
Edil_00309	GB45139-PA
Edil_00310	GB45133-PA
Edil_00311	GB45134-PA
Edil_00312	GB45138-PA
Edil_00313	GB45137-PA
Edil_00314	GB45150-PA
Edil_00315	GB45147-PA
Edil_00316	GB45146-PA
Edil_00317	GB45145-PA
Edil_00318	GB45143-PA
Edil_00319	GB45148-PA
Edil_00320	GB45142-PA
Edil_00321	GB45151-PA
Edil_00322	GB45152-PA
Edil_00323	GB45141-PA
Edil_00324	GB45158-PA
Edil_00325	GB45155-PA
Edil_00326	GB45167-PA
Edil_00327	GB45173-PA
Edil_00328	GB45171-PA
Edil_00329	GB45156-PA
Edil_00330	GB45175-PA
Edil_00331	GB45165-PA
Edil_00332	GB45153-PA
Edil_00333	GB45174-PA
Edil_00334	GB45174-PA
Edil_00335	GB45172-PA
Edil_00336	GB45154-PA
Edil_00337	GB45157-PA
Edil_00338	GB45159-PA
Edil_00339	GB45177-PA
Edil_00340	GB45180-PA
Edil_00341	GB45181-PA
Edil_00342	GB45185-PA
Edil_00343	GB45179-PA
Edil_00344	GB45189-PA
Edil_00345	GB45184-PA
Edil_00346	GB45188-PA
Edil_00347	GB45187-PA
Edil_00348	GB45183-PA
Edil_00349	GB45176-PA
Edil_00350	GB45195-PA
Edil_00351	GB45212-PA
Edil_00352	GB45197-PA
Edil_00353	GB45194-PA
Edil_00354	GB45209-PA
Edil_00355	GB45199-PA
Edil_00356	GB45207-PA
Edil_00357	GB45202-PA
Edil_00358	GB45208-PA
Edil_00359	GB45193-PA
Edil_00360	GB45192-PA
Edil_00361	GB45205-PA
Edil_00362	GB45206-PA
Edil_00363	GB45198-PA
Edil_00364	GB45218-PA
Edil_00365	GB45221-PA
Edil_00366	GB45214-PA
Edil_00367	GB45223-PA
Edil_00368	GB45215-PA
Edil_00369	GB45213-PA
Edil_00370	GB45225-PA
Edil_00371	GB45222-PA
Edil_00372	GB45220-PA
Edil_00373	GB45248-PA
Edil_00374	GB45229-PA
Edil_00375	GB45235-PA
Edil_00376	GB45227-PA
Edil_00377	GB45230-PA
Edil_00378	GB45228-PA
Edil_00379	GB45247-PA
Edil_00380	GB45239-PA
Edil_00381	GB45260-PA
Edil_00382	GB45257-PA
Edil_00383	GB45259-PA
Edil_00384	GB45254-PA
Edil_00385	GB45249-PA
Edil_00386	GB45251-PA
Edil_00387	GB45250-PA
Edil_00388	GB45258-PA
Edil_00389	GB45256-PA
Edil_00390	GB45252-PA
Edil_00391	GB45265-PA
Edil_00392	GB45266-PA
Edil_00393	GB45269-PA
Edil_00394	GB45272-PA
Edil_00395	GB45267-PA
Edil_00396	GB45261-PA
Edil_00397	GB45273-PA
Edil_00398	GB45270-PA
Edil_00399	GB45263-PA
Edil_00400	GB45264-PA
Edil_00401	GB45278-PA
Edil_00402	GB45274-PA
Edil_00403	GB45281-PA
Edil_00404	GB45277-PA
Edil_00405	GB45275-PA
Edil_00406	GB45280-PA
Edil_00407	GB45284-PA
Edil_00408	GB45286-PA
Edil_00409	GB45287-PA
Edil_00410	GB45283-PA
Edil_00411	GB45282-PA
Edil_00412	GB45292-PA
Edil_00413	GB45292-PA
Edil_00414	GB45288-PA
Edil_00415	GB45285-PA
Edil_00416	GB45289-PA
Edil_00417	GB45297-PA
Edil_00418	GB45293-PA
Edil_00419	GB45296-PA
Edil_00420	GB45298-PA
Edil_00421	GB45295-PA
Edil_00422	GB45294-PA
Edil_00423	GB45300-PA
Edil_00424	GB45576-PA
Edil_00425	GB46481-PA
Edil_00426	GB46827-PA
Edil_00427	GB47203-PA
Edil_00428	GB47209-PA
Edil_00429	GB47206-PA
Edil_00430	GB47199-PA
Edil_00431	GB47208-PA
Edil_00432	GB47204-PA
Edil_00433	GB47201-PA
Edil_00434	GB47202-PA
Edil_00435	GB47200-PA
Edil_00436	GB47207-PA
Edil_00437	GB47205-PA
Edil_00438	GB47226-PA
Edil_00439	GB47210-PA
Edil_00440	GB47227-PA
Edil_00441	GB47221-PA
Edil_00442	GB47214-PA
Edil_00443	GB47224-PA
Edil_00444	GB47224-PA
Edil_00445	GB47212-PA
Edil_00446	GB47229-PA
Edil_00447	GB47225-PA
Edil_00448	GB47217-PA
Edil_00449	GB47223-PA
Edil_00450	GB47222-PA
Edil_00451	GB47219-PA
Edil_00452	GB47220-PA
Edil_00453	GB47215-PA
Edil_00454	GB47231-PA
Edil_00455	GB47235-PA
Edil_00456	GB47232-PA
Edil_00457	GB47239-PA
Edil_00458	GB47236-PA
Edil_00459	GB47237-PA
Edil_00460	GB47233-PA
Edil_00461	GB47238-PA
Edil_00462	GB47234-PA
Edil_00463	GB47260-PA
Edil_00464	GB47250-PA
Edil_00465	GB47266-PA
Edil_00466	GB47249-PA
Edil_00467	GB47248-PA
Edil_00468	GB47259-PA
Edil_00469	GB47267-PA
Edil_00470	GB47265-PA
Edil_00471	GB47257-PA
Edil_00472	GB47243-PA
Edil_00473	GB47255-PA
Edil_00474	GB47258-PA
Edil_00475	GB47254-PA
Edil_00476	GB47242-PA
Edil_00477	GB47244-PA
Edil_00478	GB47247-PA
Edil_00479	GB47245-PA
Edil_00480	GB47269-PA
Edil_00481	GB47268-PA
Edil_00482	GB47280-PA
Edil_00483	GB47271-PA
Edil_00484	GB47275-PA
Edil_00485	GB47273-PA
Edil_00486	GB47274-PA
Edil_00487	GB47277-PA
Edil_00488	GB47272-PA
Edil_00489	GB47300-PA
Edil_00490	GB47285-PA
Edil_00491	GB47302-PA
Edil_00492	GB47295-PA
Edil_00493	GB47281-PA
Edil_00494	GB47296-PA
Edil_00495	GB47301-PA
Edil_00496	GB47283-PA
Edil_00497	GB47284-PA
Edil_00498	GB47286-PA
Edil_00499	GB47282-PA
Edil_00500	GB47308-PA
Edil_00501	GB47307-PA
Edil_00502	GB47306-PA
Edil_00503	GB47303-PA
Edil_00504	GB47304-PA
Edil_00505	GB49826-PA
Edil_00506	GB49828-PA
Edil_00507	GB49827-PA
Edil_00508	GB49830-PA
Edil_00509	GB49829-PA
Edil_00510	GB47311-PA
Edil_00511	GB47310-PA
Edil_00512	GB47313-PA
Edil_00513	GB47315-PA
Edil_00514	GB47314-PA
Edil_00515	GB49833-PA
Edil_00516	GB49831-PA
Edil_00517	GB49844-PA
Edil_00518	GB49843-PA
Edil_00519	GB49845-PA
Edil_00520	GB49839-PA
Edil_00521	GB49841-PA
Edil_00522	GB49837-PA
Edil_00523	GB49835-PA
Edil_00524	GB49838-PA
Edil_00525	GB49834-PA
Edil_00526	GB52869-PA
Edil_00527	GB54076-PA
Edil_00528	GB51470-PA
Edil_00529	GB49846-PA
Edil_00530	GB55047-PA
Edil_00531	GB42106-PA
Edil_00532	GB40986-PA
Edil_00533	GB42112-PA
Edil_00534	GB41536-PA
Edil_00535	GB42110-PA
Edil_00536	GB43035-PA
Edil_00537	GB42109-PA
Edil_00538	GB42111-PA
Edil_00539	GB43034-PA
Edil_00540	GB42569-PA
Edil_00541	GB46534-PA
Edil_00542	GB46536-PA
Edil_00543	GB46533-PA
Edil_00544	GB46532-PA
Edil_00545	GB46535-PA
Edil_00546	GB46537-PA
Edil_00547	GB46542-PA
Edil_00548	GB46539-PA
Edil_00549	GB46541-PA
Edil_00550	GB46156-PA
Edil_00551	GB46543-PA
Edil_00552	GB46540-PA
Edil_00553	GB46544-PA
Edil_00554	GB46870-PA
Edil_00555	GB46876-PA
Edil_00556	GB46878-PA
Edil_00557	GB46877-PA
Edil_00558	GB46865-PA
Edil_00559	GB46873-PA
Edil_00560	GB46853-PA
Edil_00561	GB46845-PA
Edil_00562	GB46855-PA
Edil_00563	GB46847-PA
Edil_00564	GB46846-PA
Edil_00565	GB46894-PA
Edil_00566	GB46894-PA
Edil_00567	GB46881-PA
Edil_00568	GB46880-PA
Edil_00569	GB46888-PA
Edil_00570	GB46889-PA
Edil_00571	GB46890-PA
Edil_00572	GB46879-PA
Edil_00573	GB46892-PA
Edil_00574	GB46893-PA
Edil_00575	GB46882-PA
Edil_00576	GB46899-PA
Edil_00577	GB46900-PA
Edil_00578	GB46895-PA
Edil_00579	GB46896-PA
Edil_00580	GB46903-PA
Edil_00581	GB46898-PA
Edil_00582	GB46902-PA
Edil_00583	GB46906-PA
Edil_00584	GB46909-PA
Edil_00585	GB46908-PA
Edil_00586	GB46910-PA
Edil_00587	GB46907-PA
Edil_00588	GB46904-PA
Edil_00589	GB46925-PA
Edil_00590	GB46922-PA
Edil_00591	GB46914-PA
Edil_00592	GB46917-PA
Edil_00593	GB46918-PA
Edil_00594	GB46916-PA
Edil_00595	GB46911-PA
Edil_00596	GB46912-PA
Edil_00597	GB46921-PA
Edil_00598	GB46919-PA
Edil_00599	GB46920-PA
Edil_00600	GB46924-PA
Edil_00601	GB46915-PA
Edil_00602	GB46956-PA
Edil_00603	GB46955-PA
Edil_00604	GB46960-PA
Edil_00605	GB46928-PA
Edil_00606	GB46944-PA
Edil_00607	GB46952-PA
Edil_00608	GB46927-PA
Edil_00609	GB46930-PA
Edil_00610	GB46929-PA
Edil_00611	GB46945-PA
Edil_00612	GB46948-PA
Edil_00613	GB46926-PA
Edil_00614	GB46942-PA
Edil_00615	GB46977-PA
Edil_00616	GB47028-PA
Edil_00617	GB46987-PA
Edil_00618	GB47029-PA
Edil_00619	GB47026-PA
Edil_00620	GB47023-PA
Edil_00621	GB46962-PA
Edil_00622	GB47042-PA
Edil_00623	GB46965-PA
Edil_00624	GB46986-PA
Edil_00625	GB46961-PA
Edil_00626	GB46964-PA
Edil_00627	GB47100-PA
Edil_00628	GB47098-PA
Edil_00629	GB47097-PA
Edil_00630	GB47099-PA
Edil_00631	GB47101-PA
Edil_00632	GB47043-PA
Edil_00633	GB47279-PA
Edil_00634	GB47102-PA
Edil_00635	GB47103-PA
Edil_00636	GB47105-PA
Edil_00637	GB47109-PA
Edil_00638	GB48192-PA
Edil_00639	GB47106-PA
Edil_00640	GB47107-PA
Edil_00641	GB49056-PA
Edil_00642	GB49054-PA
Edil_00643	GB49067-PA
Edil_00644	GB49076-PA
Edil_00645	GB49057-PA
Edil_00646	GB49055-PA
Edil_00647	GB49066-PA
Edil_00648	GB49071-PA
Edil_00649	GB49069-PA
Edil_00650	GB49073-PA
Edil_00651	GB49080-PA
Edil_00652	GB49084-PA
Edil_00653	GB49087-PA
Edil_00654	GB49079-PA
Edil_00655	GB49089-PA
Edil_00656	GB49086-PA
Edil_00657	GB49081-PA
Edil_00658	GB49083-PA
Edil_00659	GB49094-PA
Edil_00660	GB49096-PA
Edil_00661	GB49090-PA
Edil_00662	GB49095-PA
Edil_00663	GB49093-PA
Edil_00664	GB49099-PA
Edil_00665	GB49106-PA
Edil_00666	GB49101-PA
Edil_00667	GB49098-PA
Edil_00668	GB49105-PA
Edil_00669	GB49104-PA
Edil_00670	GB49100-PA
Edil_00671	GB49102-PA
Edil_00672	GB49108-PA
Edil_00673	GB49111-PA
Edil_00674	GB49110-PA
Edil_00675	GB49107-PA
Edil_00676	GB49114-PA
Edil_00677	GB49114-PA
Edil_00678	GB49116-PA
Edil_00679	GB49109-PA
Edil_00680	GB49115-PA
Edil_00681	GB49112-PA
Edil_00682	GB49127-PA
Edil_00683	GB49117-PA
Edil_00684	GB49118-PA
Edil_00685	GB49126-PA
Edil_00686	GB49129-PA
Edil_00687	GB49120-PA
Edil_00688	GB49121-PA
Edil_00689	GB49123-PA
Edil_00690	GB49124-PA
Edil_00691	GB49119-PA
Edil_00692	GB49128-PA
Edil_00693	GB51482-PA
Edil_00694	GB51479-PA
Edil_00695	GB51481-PA
Edil_00696	GB49132-PA
Edil_00697	GB49131-PA
Edil_00698	GB50614-PA
Edil_00699	GB49139-PA
Edil_00700	GB51487-PA
Edil_00701	GB51486-PA
Edil_00702	GB51500-PA
Edil_00703	GB51494-PA
Edil_00704	GB51484-PA
Edil_00705	GB51490-PA
Edil_00706	GB51495-PA
Edil_00707	GB51493-PA
Edil_00708	GB51485-PA
Edil_00709	GB51483-PA
Edil_00710	GB51499-PA
Edil_00711	GB51496-PA
Edil_00712	GB51498-PA
Edil_00713	GB51497-PA
Edil_00714	GB51506-PA
Edil_00715	GB51502-PA
Edil_00716	GB51505-PA
Edil_00717	GB51504-PA
Edil_00718	GB51503-PA
Edil_00719	GB51508-PA
Edil_00720	GB51511-PA
Edil_00721	GB51510-PA
Edil_00722	GB51517-PA
Edil_00723	GB51515-PA
Edil_00724	GB51518-PA
Edil_00725	GB51512-PA
Edil_00726	GB51513-PA
Edil_00727	GB51521-PA
Edil_00728	GB51519-PA
Edil_00729	GB51522-PA
Edil_00730	GB51884-PA
Edil_00731	GB51889-PA
Edil_00732	GB51883-PA
Edil_00733	GB51881-PA
Edil_00734	GB51524-PA
Edil_00735	GB51525-PA
Edil_00736	GB51527-PA
Edil_00737	GB51528-PA
Edil_00738	GB51526-PA
Edil_00739	GB51897-PA
Edil_00740	GB51898-PA
Edil_00741	GB51900-PA
Edil_00742	GB51893-PA
Edil_00743	GB51895-PA
Edil_00744	GB51894-PA
Edil_00745	GB51901-PA
Edil_00746	GB51916-PA
Edil_00747	GB51911-PA
Edil_00748	GB51914-PA
Edil_00749	GB51912-PA
Edil_00750	GB51908-PA
Edil_00751	GB51904-PA
Edil_00752	GB51910-PA
Edil_00753	GB51917-PA
Edil_00754	GB51903-PA
Edil_00755	GB51913-PA
Edil_00756	GB51909-PA
Edil_00757	GB51956-PA
Edil_00758	GB51954-PA
Edil_00759	GB51918-PA
Edil_00760	GB51920-PA
Edil_00761	GB51955-PA
Edil_00762	GB52249-PA
Edil_00763	GB51957-PA
Edil_00764	GB52252-PA
Edil_00765	GB52252-PA
Edil_00766	GB52250-PA
Edil_00767	GB52251-PA
Edil_00768	GB52255-PA
Edil_00769	GB52255-PA
Edil_00770	GB52260-PA
Edil_00771	GB52259-PA
Edil_00772	GB52261-PA
Edil_00773	GB52257-PA
Edil_00774	GB52258-PA
Edil_00775	GB52256-PA
Edil_00776	GB52253-PA
Edil_00777	GB52254-PA
Edil_00778	GB53289-PA
Edil_00779	GB53288-PA
Edil_00780	GB53287-PA
Edil_00781	GB52262-PA
Edil_00782	GB53633-PA
Edil_00783	GB53284-PA
Edil_00784	GB53286-PA
Edil_00785	GB53646-PA
Edil_00786	GB53649-PA
Edil_00787	GB53644-PA
Edil_00788	GB53647-PA
Edil_00789	GB53637-PA
Edil_00790	GB53651-PA
Edil_00791	GB53639-PA
Edil_00792	GB53650-PA
Edil_00793	GB53648-PA
Edil_00794	GB53661-PA
Edil_00795	GB53662-PA
Edil_00796	GB53653-PA
Edil_00797	GB53663-PA
Edil_00798	GB53657-PA
Edil_00799	GB53655-PA
Edil_00800	GB53654-PA
Edil_00801	GB53656-PA
Edil_00802	GB53659-PA
Edil_00803	GB53665-PA
Edil_00804	GB53660-PA
Edil_00805	GB53671-PA
Edil_00806	GB53670-PA
Edil_00807	GB53672-PA
Edil_00808	GB53669-PA
Edil_00809	GB53667-PA
Edil_00810	GB53666-PA
Edil_00811	GB53674-PA
Edil_00812	GB53676-PA
Edil_00813	GB53668-PA
Edil_00814	GB53685-PA
Edil_00815	GB53683-PA
Edil_00816	GB53687-PA
Edil_00817	GB53689-PA
Edil_00818	GB53688-PA
Edil_00819	GB53690-PA
Edil_00820	GB53682-PA
Edil_00821	GB53681-PA
Edil_00822	GB53677-PA
Edil_00823	GB53679-PA
Edil_00824	GB53680-PA
Edil_00825	GB53705-PA
Edil_00826	GB53701-PA
Edil_00827	GB53698-PA
Edil_00828	GB53695-PA
Edil_00829	GB53696-PA
Edil_00830	GB53699-PA
Edil_00831	GB53700-PA
Edil_00832	GB53697-PA
Edil_00833	GB53702-PA
Edil_00834	GB53703-PA
Edil_00835	GB53692-PA
Edil_00836	GB53714-PA
Edil_00837	GB53710-PA
Edil_00838	GB53707-PA
Edil_00839	GB53712-PA
Edil_00840	GB53709-PA
Edil_00841	GB53706-PA
Edil_00842	GB53708-PA
Edil_00843	GB53725-PA
Edil_00844	GB53721-PA
Edil_00845	GB53722-PA
Edil_00846	GB53728-PA
Edil_00847	GB53715-PA
Edil_00848	GB53723-PA
Edil_00849	GB53726-PA
Edil_00850	GB53727-PA
Edil_00851	GB53717-PA
Edil_00852	GB53719-PA
Edil_00853	GB53716-PA
Edil_00854	GB53720-PA
Edil_00855	GB53737-PA
Edil_00856	GB53740-PA
Edil_00857	GB53732-PA
Edil_00858	GB53738-PA
Edil_00859	GB53741-PA
Edil_00860	GB53729-PA
Edil_00861	GB53731-PA
Edil_00862	GB53735-PA
Edil_00863	GB53733-PA
Edil_00864	GB53730-PA
Edil_00865	GB53751-PA
Edil_00866	GB55022-PA
Edil_00867	GB53753-PA
Edil_00868	GB53755-PA
Edil_00869	GB53750-PA
Edil_00870	GB53743-PA
Edil_00871	GB53747-PA
Edil_00872	GB53756-PA
Edil_00873	GB53746-PA
Edil_00874	GB53744-PA
Edil_00875	GB53962-PA
Edil_00876	GB55687-PA
Edil_00877	GB55753-PA
Edil_00878	GB55755-PA
Edil_00879	GB55751-PA
Edil_00880	GB55744-PA
Edil_00881	GB55746-PA
Edil_00882	GB55743-PA
Edil_00883	GB55748-PA
Edil_00884	GB55747-PA
Edil_00885	GB55752-PA
Edil_00886	GB55754-PA
Edil_00887	GB55764-PA
Edil_00888	GB55757-PA
Edil_00889	GB55767-PA
Edil_00890	GB55765-PA
Edil_00891	GB55762-PA
Edil_00892	GB55768-PA
Edil_00893	GB55774-PA
Edil_00894	GB55775-PA
Edil_00895	GB55777-PA
Edil_00896	GB55769-PA
Edil_00897	GB55773-PA
Edil_00898	GB55770-PA
Edil_00899	GB55781-PA
Edil_00900	GB55779-PA
Edil_00901	GB55772-PA
Edil_00902	GB55778-PA
Edil_00903	GB55776-PA
Edil_00904	GB55771-PA
Edil_00905	GB55791-PA
Edil_00906	GB55787-PA
Edil_00907	GB55793-PA
Edil_00908	GB55789-PA
Edil_00909	GB55788-PA
Edil_00910	GB55784-PA
Edil_00911	GB55782-PA
Edil_00912	GB55790-PA
Edil_00913	GB55786-PA
Edil_00914	GB55792-PA
Edil_00915	GB55805-PA
Edil_00916	GB55801-PA
Edil_00917	GB55803-PA
Edil_00918	GB55802-PA
Edil_00919	GB55808-PA
Edil_00920	GB55798-PA
Edil_00921	GB55807-PA
Edil_00922	GB55797-PA
Edil_00923	GB55799-PA
Edil_00924	GB55800-PA
Edil_00925	GB55804-PA
Edil_00926	GB55794-PA
Edil_00927	GB55795-PA
Edil_00928	GB55822-PA
Edil_00929	GB55817-PA
Edil_00930	GB55820-PA
Edil_00931	GB55811-PA
Edil_00932	GB55809-PA
Edil_00933	GB55818-PA
Edil_00934	GB55816-PA
Edil_00935	GB55814-PA
Edil_00936	GB55810-PA
Edil_00937	GB55821-PA
Edil_00938	GB55831-PA
Edil_00939	GB55835-PA
Edil_00940	GB55837-PA
Edil_00941	GB55840-PA
Edil_00942	GB55823-PA
Edil_00943	GB55826-PA
Edil_00944	GB55824-PA
Edil_00945	GB55828-PA
Edil_00946	GB55825-PA
Edil_00947	GB55834-PA
Edil_00948	GB55830-PA
Edil_00949	GB55827-PA
Edil_00950	GB55839-PA
Edil_00951	GB55829-PA
Edil_00952	GB55841-PA
Edil_00953	GB55848-PA
Edil_00954	GB55849-PA
Edil_00955	GB55847-PA
Edil_00956	GB55854-PA
Edil_00957	GB55842-PA
Edil_00958	GB55855-PA
Edil_00959	GB55852-PA
Edil_00960	GB55846-PA
Edil_00961	GB55853-PA
Edil_00962	GB56004-PA
Edil_00963	GB55860-PA
Edil_00964	GB56005-PA
Edil_00965	GB55856-PA
Edil_00966	GB55859-PA
Edil_00967	GB56001-PA
Edil_00968	GB56003-PA
Edil_00969	GB55995-PA
Edil_00970	GB55998-PA
Edil_00971	GB55997-PA
Edil_00972	GB55996-PA
Edil_00973	GB55994-PA
Edil_00974	GB56009-PA
Edil_00975	GB56016-PA
Edil_00976	GB56012-PA
Edil_00977	GB56018-PA
Edil_00978	GB56017-PA
Edil_00979	GB56008-PA
Edil_00980	GB56007-PA
Edil_00981	GB40594-PA
Edil_00982	GB40599-PA
Edil_00983	GB40596-PA
Edil_00984	GB40600-PA
Edil_00985	GB40593-PA
Edil_00986	GB40604-PA
Edil_00987	GB40598-PA
Edil_00988	GB40602-PA
Edil_00989	GB40595-PA
Edil_00990	GB40601-PA
Edil_00991	GB40614-PA
Edil_00992	GB40615-PA
Edil_00993	GB40606-PA
Edil_00994	GB40624-PA
Edil_00995	GB40611-PA
Edil_00996	GB40610-PA
Edil_00997	GB40619-PA
Edil_00998	GB40618-PA
Edil_00999	GB40648-PA
Edil_01000	GB40625-PA
Edil_01001	GB40641-PA
Edil_01002	GB40647-PA
Edil_01003	GB40634-PA
Edil_01004	GB40642-PA
Edil_01005	GB40643-PA
Edil_01006	GB40636-PA
Edil_01007	GB40626-PA
Edil_01008	GB40627-PA
Edil_01009	GB40635-PA
Edil_01010	GB40646-PA
Edil_01011	GB40638-PA
Edil_01012	GB40637-PA
Edil_01013	GB40644-PA
Edil_01014	GB40640-PA
Edil_01015	GB40630-PA
Edil_01016	GB40657-PA
Edil_01017	GB40659-PA
Edil_01018	GB40655-PA
Edil_01019	GB40654-PA
Edil_01020	GB40656-PA
Edil_01021	GB40653-PA
Edil_01022	GB40652-PA
Edil_01023	GB40658-PA
Edil_01024	GB40663-PA
Edil_01025	GB40674-PA
Edil_01026	GB40670-PA
Edil_01027	GB40673-PA
Edil_01028	GB40671-PA
Edil_01029	GB40676-PA
Edil_01030	GB40672-PA
Edil_01031	GB40678-PA
Edil_01032	GB40691-PA
Edil_01033	GB40684-PA
Edil_01034	GB40684-PA
Edil_01035	GB40689-PA
Edil_01036	GB40690-PA
Edil_01037	GB40685-PA
Edil_01038	GB40692-PA
Edil_01039	GB40682-PA
Edil_01040	GB40701-PA
Edil_01041	GB40706-PA
Edil_01042	GB40703-PA
Edil_01043	GB40704-PA
Edil_01044	GB40699-PA
Edil_01045	GB40694-PA
Edil_01046	GB40700-PA
Edil_01047	GB40705-PA
Edil_01048	GB40693-PA
Edil_01049	GB46102-PA
Edil_01050	GB49296-PA
Edil_01051	GB48957-PA
Edil_01052	GB48957-PA
Edil_01053	GB48957-PA
Edil_01054	GB48957-PA
Edil_01055	GB47979-PA
Edil_01056	GB47979-PA
Edil_01057	GB47979-PA
Edil_01058	GB47979-PA
Edil_01059	GB47979-PA
Edil_01060	GB47979-PA
Edil_01061	GB47979-PA
Edil_01062	GB47979-PA
Edil_01063	GB47979-PA
Edil_01064	GB47979-PA
Edil_01065	GB47979-PA
Edil_01066	GB47979-PA
Edil_01067	GB47979-PA
Edil_01068	GB47979-PA
Edil_01069	GB47979-PA
Edil_01070	GB47979-PA
Edil_01071	GB47979-PA
Edil_01072	GB47979-PA
Edil_01073	GB47979-PA
Edil_01074	GB47979-PA
Edil_01075	GB47979-PA
Edil_01076	GB43343-PA
Edil_01077	GB43343-PA
Edil_01078	GB43343-PA
Edil_01079	GB43343-PA
Edil_01080	GB43343-PA
Edil_01081	GB43343-PA
Edil_01082	GB43343-PA
Edil_01083	GB43343-PA
Edil_01084	GB43343-PA
Edil_01085	GB43343-PA
Edil_01086	GB43343-PA
Edil_01087	GB43343-PA
Edil_01088	GB43343-PA
Edil_01089	GB43343-PA
Edil_01090	GB43343-PA
Edil_01091	GB43343-PA
Edil_01092	GB43343-PA
Edil_01093	GB43343-PA
Edil_01094	GB43343-PA
Edil_01095	GB41056-PA
Edil_01096	GB41056-PA
Edil_01097	GB41056-PA
Edil_01098	GB41056-PA
Edil_01099	GB41056-PA
Edil_01100	GB41056-PA
Edil_01101	GB41056-PA
Edil_01102	GB41056-PA
Edil_01103	GB41056-PA
Edil_01104	GB41056-PA
Edil_01105	GB43648-PA
Edil_01106	GB43648-PA
Edil_01107	GB43648-PA
Edil_01108	GB43648-PA
Edil_01109	GB43644-PA
Edil_01110	GB43644-PA
Edil_01111	GB43644-PA
Edil_01112	GB43644-PA
Edil_01113	GB43644-PA
Edil_01114	GB43644-PA
Edil_01115	GB43644-PA
Edil_01116	GB43644-PA
Edil_01117	GB43644-PA
Edil_01118	GB43644-PA
Edil_01119	GB43644-PA
Edil_01120	GB43644-PA
Edil_01121	GB40708-PA
Edil_01122	GB40707-PA
Edil_01123	GB47359-PA
Edil_01124	GB49298-PA
Edil_01125	GB49298-PA
Edil_01126	GB49309-PA
Edil_01127	GB49301-PA
Edil_01128	GB49326-PA
Edil_01129	GB49305-PA
Edil_01130	GB49307-PA
Edil_01131	GB49303-PA
Edil_01132	GB49327-PA
Edil_01133	GB49306-PA
Edil_01134	GB49308-PA
Edil_01135	GB49299-PA
Edil_01136	GB49300-PA
Edil_01137	GB49331-PA
Edil_01138	GB49336-PA
Edil_01139	GB49328-PA
Edil_01140	GB49330-PA
Edil_01141	GB49332-PA
Edil_01142	GB49337-PA
Edil_01143	GB49329-PA
Edil_01144	GB49333-PA
Edil_01145	GB49335-PA
Edil_01146	GB49338-PA
Edil_01147	GB49349-PA
Edil_01148	GB49348-PA
Edil_01149	GB49346-PA
Edil_01150	GB49342-PA
Edil_01151	GB49347-PA
Edil_01152	GB49345-PA
Edil_01153	GB49343-PA
Edil_01154	GB49344-PA
Edil_01155	GB49339-PA
Edil_01156	GB49341-PA
Edil_01157	GB49340-PA
Edil_01158	GB49353-PA
Edil_01159	GB49350-PA
Edil_01160	GB49352-PA
Edil_01161	GB49351-PA
Edil_01162	GB49354-PA
Edil_01163	GB49355-PA
Edil_01164	GB49363-PA
Edil_01165	GB49362-PA
Edil_01166	GB49361-PA
Edil_01167	GB49356-PA
Edil_01168	GB49359-PA
Edil_01169	GB49360-PA
Edil_01170	GB49358-PA
Edil_01171	GB49368-PA
Edil_01172	GB49370-PA
Edil_01173	GB49366-PA
Edil_01174	GB49371-PA
Edil_01175	GB49369-PA
Edil_01176	GB49372-PA
Edil_01177	GB49373-PA
Edil_01178	GB49364-PA
Edil_01179	GB49375-PA
Edil_01180	GB49365-PA
Edil_01181	GB49415-PA
Edil_01182	GB49416-PA
Edil_01183	GB49376-PA
Edil_01184	GB49377-PA
Edil_01185	GB49414-PA
Edil_01186	GB49406-PA
Edil_01187	GB49407-PA
Edil_01188	GB49413-PA
Edil_01189	GB49409-PA
Edil_01190	GB49408-PA
Edil_01191	GB49405-PA
Edil_01192	GB49410-PA
Edil_01193	GB51025-PA
Edil_01194	GB51025-PA
Edil_01195	GB51025-PA
Edil_01196	GB51025-PA
Edil_01197	GB51025-PA
Edil_01198	GB51025-PA
Edil_01199	GB51025-PA
Edil_01200	GB51025-PA
Edil_01201	GB51025-PA
Edil_01202	GB51025-PA
Edil_01203	GB51025-PA
Edil_01204	GB51025-PA
Edil_01205	GB51025-PA
Edil_01206	GB51025-PA
Edil_01207	GB51025-PA
Edil_01208	GB51025-PA
Edil_01209	GB51025-PA
Edil_01210	GB51025-PA
Edil_01211	GB51025-PA
Edil_01212	GB51026-PA
Edil_01213	GB51026-PA
Edil_01214	GB51026-PA
Edil_01215	GB51026-PA
Edil_01216	GB51026-PA
Edil_01217	GB51026-PA
Edil_01218	GB51026-PA
Edil_01219	GB51026-PA
Edil_01220	GB51026-PA
Edil_01221	GB49747-PA
Edil_01222	GB49747-PA
Edil_01223	GB49747-PA
Edil_01224	GB49747-PA
Edil_01225	GB49747-PA
Edil_01226	GB49747-PA
Edil_01227	GB49747-PA
Edil_01228	GB49747-PA
Edil_01229	GB49747-PA
Edil_01230	GB49747-PA
Edil_01231	GB49747-PA
Edil_01232	GB49747-PA
Edil_01233	GB49747-PA
Edil_01234	GB49747-PA
Edil_01235	GB49747-PA
Edil_01236	GB49747-PA
Edil_01237	GB49747-PA
Edil_01238	GB49747-PA
Edil_01239	GB49747-PA
Edil_01240	GB49747-PA
Edil_01241	GB49747-PA
Edil_01242	GB49747-PA
Edil_01243	GB51962-PA
Edil_01244	GB51963-PA
Edil_01245	GB50322-PA
Edil_01246	GB50323-PA
Edil_01247	GB52109-PA
Edil_01248	GB52114-PA
Edil_01249	GB52111-PA
Edil_01250	GB52110-PA
Edil_01251	GB52113-PA
Edil_01252	GB51968-PA
Edil_01253	GB51966-PA
Edil_01254	GB51967-PA
Edil_01255	GB51965-PA
Edil_01256	GB52118-PA
Edil_01257	GB52537-PA
Edil_01258	GB52538-PA
Edil_01259	GB52119-PA
Edil_01260	GB52116-PA
Edil_01261	GB52123-PA
Edil_01262	GB52115-PA
Edil_01263	GB52536-PA
Edil_01264	GB52539-PA
Edil_01265	GB52555-PA
Edil_01266	GB52557-PA
Edil_01267	GB52553-PA
Edil_01268	GB52554-PA
Edil_01269	GB52541-PA
Edil_01270	GB52542-PA
Edil_01271	GB52543-PA
Edil_01272	GB52545-PA
Edil_01273	GB53605-PA
Edil_01274	GB53607-PA
Edil_01275	GB53606-PA
Edil_01276	GB52560-PA
Edil_01277	GB53609-PA
Edil_01278	GB52559-PA
Edil_01279	GB52559-PA
Edil_01280	GB53611-PA
Edil_01281	GB52558-PA
Edil_01282	GB55129-PA
Edil_01283	GB53613-PA
Edil_01284	GB53627-PA
Edil_01285	GB53615-PA
Edil_01286	GB53619-PA
Edil_01287	GB53616-PA
Edil_01288	GB53628-PA
Edil_01289	GB53614-PA
Edil_01290	GB53620-PA
Edil_01291	GB53617-PA
Edil_01292	GB53618-PA
Edil_01293	GB53625-PA
Edil_01294	GB53626-PA
Edil_01295	GB41444-PA
Edil_01296	GB41449-PA
Edil_01297	GB41448-PA
Edil_01298	GB41445-PA
Edil_01299	GB41450-PA
Edil_01300	GB41446-PA
Edil_01301	GB41439-PA
Edil_01302	GB41443-PA
Edil_01303	GB41441-PA
Edil_01304	GB41442-PA
Edil_01305	GB41451-PA
Edil_01306	GB41454-PA
Edil_01307	GB41453-PA
Edil_01308	GB41455-PA
Edil_01309	GB41483-PA
Edil_01310	GB41487-PA
Edil_01311	GB41484-PA
Edil_01312	GB41486-PA
Edil_01313	GB41485-PA
Edil_01314	GB41499-PA
Edil_01315	GB41492-PA
Edil_01316	GB41493-PA
Edil_01317	GB41494-PA
Edil_01318	GB41507-PA
Edil_01319	GB41488-PA
Edil_01320	GB41495-PA
Edil_01321	GB41491-PA
Edil_01322	GB41505-PA
Edil_01323	GB41489-PA
Edil_01324	GB47965-PA
Edil_01325	GB40741-PA
Edil_01326	GB40744-PA
Edil_01327	GB40830-PA
Edil_01328	GB40831-PA
Edil_01329	GB49146-PA
Edil_01330	GB49147-PA
Edil_01331	GB49193-PA
Edil_01332	GB49191-PA
Edil_01333	GB49192-PA
Edil_01334	GB49194-PA
Edil_01335	GB43098-PA
Edil_01336	GB43220-PA
Edil_01337	GB49304-PA
Edil_01338	GB49411-PA
Edil_01339	GB47808-PA
Edil_01340	GB47807-PA
Edil_01341	GB47806-PA
Edil_01342	GB47802-PA
Edil_01343	GB47803-PA
Edil_01344	GB47805-PA
Edil_01345	GB47804-PA
Edil_01346	GB47767-PA
Edil_01347	GB47770-PA
Edil_01348	GB47771-PA
Edil_01349	GB47769-PA
Edil_01350	GB47772-PA
Edil_01351	GB47768-PA
Edil_01352	GB47773-PA
Edil_01353	GB49853-PA
Edil_01354	GB53231-PA
Edil_01355	GB47606-PA
Edil_01356	GB47608-PA
Edil_01357	GB47607-PA
Edil_01358	GB47597-PA
Edil_01359	GB42356-PA
Edil_01360	GB42351-PA
Edil_01361	GB42358-PA
Edil_01362	GB42355-PA
Edil_01363	GB42353-PA
Edil_01364	GB42352-PA
Edil_01365	GB42352-PA
Edil_01366	GB42354-PA
Edil_01367	GB42374-PA
Edil_01368	GB42372-PA
Edil_01369	GB42113-PA
Edil_01370	GB42382-PA
Edil_01371	GB42383-PA
Edil_01372	GB42378-PA
Edil_01373	GB42381-PA
Edil_01374	GB42375-PA
Edil_01375	GB42384-PA
Edil_01376	GB42379-PA
Edil_01377	GB42385-PA
Edil_01378	GB42377-PA
Edil_01379	GB53521-PA
Edil_01380	GB53517-PA
Edil_01381	GB53516-PA
Edil_01382	GB53513-PA
Edil_01383	GB53512-PA
Edil_01384	GB53518-PA
Edil_01385	GB53520-PA
Edil_01386	GB53524-PA
Edil_01387	GB53522-PA
Edil_01388	GB53515-PA
Edil_01389	GB53580-PA
Edil_01390	GB53578-PA
Edil_01391	GB53574-PA
Edil_01392	GB53579-PA
Edil_01393	GB53582-PA
Edil_01394	GB53581-PA
Edil_01395	GB53525-PA
Edil_01396	GB40941-PA
Edil_01397	GB40940-PA
Edil_01398	GB51189-PA
Edil_01399	GB51191-PA
Edil_01400	GB51184-PA
Edil_01401	GB51186-PA
Edil_01402	GB51188-PA
Edil_01403	GB51187-PA
Edil_01404	GB48087-PA
Edil_01405	GB51220-PA
Edil_01406	GB51227-PA
Edil_01407	GB51221-PA
Edil_01408	GB51222-PA
Edil_01409	GB51226-PA
Edil_01410	GB51223-PA
Edil_01411	GB51223-PA
Edil_01412	GB51223-PA
Edil_01413	GB51224-PA
Edil_01414	GB46175-PA
Edil_01415	GB48921-PA
Edil_01416	GB45569-PA
Edil_01417	GB53506-PA
Edil_01418	GB47253-PA
Edil_01419	GB53503-PA
Edil_01420	GB43495-PA
Edil_01421	GB53500-PA
Edil_01422	GB53504-PA
Edil_01423	GB51756-PA
Edil_01424	GB51753-PA
Edil_01425	GB51655-PA
Edil_01426	GB51654-PA
Edil_01427	GB43439-PA
Edil_01428	GB43438-PA
Edil_01429	GB43436-PA
Edil_01430	GB43437-PA
Edil_01431	GB43433-PA
Edil_01432	GB43435-PA
Edil_01433	GB43467-PA
Edil_01434	GB43465-PA
Edil_01435	GB42346-PA
Edil_01436	GB43468-PA
Edil_01437	GB50828-PA
Edil_01438	GB50827-PA
Edil_01439	GB50829-PA
Edil_01440	GB48698-PA
Edil_01441	GB48697-PA
Edil_01442	GB48701-PA
Edil_01443	GB52666-PA
Edil_01444	GB52141-PA
Edil_01445	GB48096-PA
Edil_01446	GB54942-PA
Edil_01447	GB54987-PA
Edil_01448	GB54988-PA
Edil_01449	GB47343-PA
Edil_01450	GB42716-PA
Edil_01451	GB42721-PA
Edil_01452	GB42719-PA
Edil_01453	GB42720-PA
Edil_01454	GB42722-PA
Edil_01455	GB42724-PA
Edil_01456	GB42717-PA
Edil_01457	GB42714-PA
Edil_01458	GB42725-PA
Edil_01459	GB42726-PA
Edil_01460	GB42715-PA
Edil_01461	GB42711-PA
Edil_01462	GB42723-PA
Edil_01463	GB42728-PA
Edil_01464	GB42732-PA
Edil_01465	GB42731-PA
Edil_01466	GB42727-PA
Edil_01467	GB42770-PA
Edil_01468	GB42769-PA
Edil_01469	GB42767-PA
Edil_01470	GB42768-PA
Edil_01471	GB42771-PA
Edil_01472	GB42784-PA
Edil_01473	GB42773-PA
Edil_01474	GB42779-PA
Edil_01475	GB42777-PA
Edil_01476	GB42781-PA
Edil_01477	GB42790-PA
Edil_01478	GB42785-PA
Edil_01479	GB42776-PA
Edil_01480	GB42786-PA
Edil_01481	GB42778-PA
Edil_01482	GB42775-PA
Edil_01483	GB42780-PA
Edil_01484	GB42772-PA
Edil_01485	GB42788-PA
Edil_01486	GB42998-PA
Edil_01487	GB43000-PA
Edil_01488	GB40275-PA
Edil_01489	GB50444-PA
Edil_01490	GB42981-PA
Edil_01491	GB42987-PA
Edil_01492	GB42991-PA
Edil_01493	GB42986-PA
Edil_01494	GB42988-PA
Edil_01495	GB42990-PA
Edil_01496	GB41003-PA
Edil_01497	GB42994-PA
Edil_01498	GB42995-PA
Edil_01499	GB42992-PA
Edil_01500	GB41004-PA
Edil_01501	GB43378-PA
Edil_01502	GB43379-PA
Edil_01503	GB43392-PA
Edil_01504	GB43391-PA
Edil_01505	GB43380-PA
Edil_01506	GB43381-PA
Edil_01507	GB43382-PA
Edil_01508	GB43059-PA
Edil_01509	GB43390-PA
Edil_01510	GB43389-PA
Edil_01511	GB43377-PA
Edil_01512	GB43375-PA
Edil_01513	GB43388-PA
Edil_01514	GB41588-PA
Edil_01515	GB43376-PA
Edil_01516	GB43384-PA
Edil_01517	GB46306-PA
Edil_01518	GB46305-PA
Edil_01519	GB43393-PA
Edil_01520	GB45481-PA
Edil_01521	GB43415-PA
Edil_01522	GB44815-PA
Edil_01523	GB46298-PA
Edil_01524	GB43489-PA
Edil_01525	GB46300-PA
Edil_01526	GB46296-PA
Edil_01527	GB46301-PA
Edil_01528	GB46297-PA
Edil_01529	GB46308-PA
Edil_01530	GB46307-PA
Edil_01531	GB46589-PA
Edil_01532	GB46312-PA
Edil_01533	GB46309-PA
Edil_01534	GB46310-PA
Edil_01535	GB46314-PA
Edil_01536	GB48691-PA
Edil_01537	GB48203-PA
Edil_01538	GB48690-PA
Edil_01539	GB48692-PA
Edil_01540	GB48688-PA
Edil_01541	GB48706-PA
Edil_01542	GB48707-PA
Edil_01543	GB48708-PA
Edil_01544	GB48693-PA
Edil_01545	GB50725-PA
Edil_01546	GB50729-PA
Edil_01547	GB48709-PA
Edil_01548	GB50723-PA
Edil_01549	GB50724-PA
Edil_01550	GB48919-PA
Edil_01551	GB50728-PA
Edil_01552	GB50730-PA
Edil_01553	GB50722-PA
Edil_01554	GB50727-PA
Edil_01555	GB50727-PA
Edil_01556	GB48710-PA
Edil_01557	GB48912-PA
Edil_01558	GB49743-PA
Edil_01559	GB48917-PA
Edil_01560	GB48916-PA
Edil_01561	GB50741-PA
Edil_01562	GB50747-PA
Edil_01563	GB50744-PA
Edil_01564	GB50732-PA
Edil_01565	GB50734-PA
Edil_01566	GB50736-PA
Edil_01567	GB50745-PA
Edil_01568	GB50742-PA
Edil_01569	GB50740-PA
Edil_01570	GB50735-PA
Edil_01571	GB50737-PA
Edil_01572	GB50731-PA
Edil_01573	GB50746-PA
Edil_01574	GB50738-PA
Edil_01575	GB50733-PA
Edil_01576	GB50749-PA
Edil_01577	GB50753-PA
Edil_01578	GB50751-PA
Edil_01579	GB50757-PA
Edil_01580	GB50748-PA
Edil_01581	GB50756-PA
Edil_01582	GB50750-PA
Edil_01583	GB50793-PA
Edil_01584	GB50795-PA
Edil_01585	GB50796-PA
Edil_01586	GB50792-PA
Edil_01587	GB50813-PA
Edil_01588	GB50806-PA
Edil_01589	GB50800-PA
Edil_01590	GB50812-PA
Edil_01591	GB50798-PA
Edil_01592	GB50801-PA
Edil_01593	GB50805-PA
Edil_01594	GB50808-PA
Edil_01595	GB50811-PA
Edil_01596	GB50807-PA
Edil_01597	GB50802-PA
Edil_01598	GB50803-PA
Edil_01599	GB50824-PA
Edil_01600	GB50817-PA
Edil_01601	GB50814-PA
Edil_01602	GB50832-PA
Edil_01603	GB50816-PA
Edil_01604	GB50819-PA
Edil_01605	GB50822-PA
Edil_01606	GB50822-PA
Edil_01607	GB50821-PA
Edil_01608	GB50815-PA
Edil_01609	GB50831-PA
Edil_01610	GB50837-PA
Edil_01611	GB50841-PA
Edil_01612	GB50835-PA
Edil_01613	GB50839-PA
Edil_01614	GB50833-PA
Edil_01615	GB50834-PA
Edil_01616	GB50845-PA
Edil_01617	GB50846-PA
Edil_01618	GB50850-PA
Edil_01619	GB50840-PA
Edil_01620	GB50847-PA
Edil_01621	GB50849-PA
Edil_01622	GB50836-PA
Edil_01623	GB50853-PA
Edil_01624	GB50852-PA
Edil_01625	GB50856-PA
Edil_01626	GB50854-PA
Edil_01627	GB52139-PA
Edil_01628	GB50858-PA
Edil_01629	GB50857-PA
Edil_01630	GB50859-PA
Edil_01631	GB50860-PA
Edil_01632	GB52135-PA
Edil_01633	GB44263-PA
Edil_01634	GB44247-PA
Edil_01635	GB44248-PA
Edil_01636	GB43708-PA
Edil_01637	GB40833-PA
Edil_01638	GB40733-PA
Edil_01639	GB51688-PA
Edil_01640	GB55098-PA
Edil_01641	GB55096-PA
Edil_01642	GB55097-PA
Edil_01643	GB51781-PA
Edil_01644	GB55103-PA
Edil_01645	GB55099-PA
Edil_01646	GB55102-PA
Edil_01647	GB55101-PA
Edil_01648	GB55095-PA
Edil_01649	GB55075-PA
Edil_01650	GB55087-PA
Edil_01651	GB55074-PA
Edil_01652	GB55068-PA
Edil_01653	GB55071-PA
Edil_01654	GB55070-PA
Edil_01655	GB55076-PA
Edil_01656	GB55072-PA
Edil_01657	GB55983-PA
Edil_01658	GB49714-PA
Edil_01659	GB55989-PA
Edil_01660	GB53273-PA
Edil_01661	GB49715-PA
Edil_01662	GB42041-PA
Edil_01663	GB42053-PA
Edil_01664	GB44409-PA
Edil_01665	GB43011-PA
Edil_01666	GB55162-PA
Edil_01667	GB41035-PA
Edil_01668	GB55160-PA
Edil_01669	GB55157-PA
Edil_01670	GB55158-PA
Edil_01671	GB55164-PA
Edil_01672	GB55161-PA
Edil_01673	GB55163-PA
Edil_01674	GB46993-PA
Edil_01675	GB55156-PA
Edil_01676	GB55171-PA
Edil_01677	GB55170-PA
Edil_01678	GB55166-PA
Edil_01679	GB55169-PA
Edil_01680	GB55216-PA
Edil_01681	GB55202-PA
Edil_01682	GB55201-PA
Edil_01683	GB55203-PA
Edil_01684	GB55223-PA
Edil_01685	GB55222-PA
Edil_01686	GB55219-PA
Edil_01687	GB55220-PA
Edil_01688	GB47030-PA
Edil_01689	GB47032-PA
Edil_01690	GB47034-PA
Edil_01691	GB47036-PA
Edil_01692	GB47035-PA
Edil_01693	GB47039-PA
Edil_01694	GB47038-PA
Edil_01695	GB47541-PA
Edil_01696	GB49906-PA
Edil_01697	GB41239-PA
Edil_01698	GB46299-PA
Edil_01699	GB50636-PA
Edil_01700	GB41225-PA
Edil_01701	GB41227-PA
Edil_01702	GB40583-PA
Edil_01703	GB54581-PA
Edil_01704	GB54578-PA
Edil_01705	GB54587-PA
Edil_01706	GB54582-PA
Edil_01707	GB54580-PA
Edil_01708	GB54585-PA
Edil_01709	GB54584-PA
Edil_01710	GB54588-PA
Edil_01711	GB54583-PA
Edil_01712	GB54589-PA
Edil_01713	GB54577-PA
Edil_01714	GB54579-PA
Edil_01715	GB54599-PA
Edil_01716	GB54600-PA
Edil_01717	GB54595-PA
Edil_01718	GB54598-PA
Edil_01719	GB54596-PA
Edil_01720	GB54592-PA
Edil_01721	GB54593-PA
Edil_01722	GB54590-PA
Edil_01723	GB54606-PA
Edil_01724	GB54609-PA
Edil_01725	GB54603-PA
Edil_01726	GB54608-PA
Edil_01727	GB54602-PA
Edil_01728	GB54605-PA
Edil_01729	GB54607-PA
Edil_01730	GB54601-PA
Edil_01731	GB54610-PA
Edil_01732	GB54611-PA
Edil_01733	GB46819-PA
Edil_01734	GB54049-PA
Edil_01735	GB54050-PA
Edil_01736	GB54045-PA
Edil_01737	GB54041-PA
Edil_01738	GB54044-PA
Edil_01739	GB54046-PA
Edil_01740	GB41410-PA
Edil_01741	GB41408-PA
Edil_01742	GB41406-PA
Edil_01743	GB41409-PA
Edil_01744	GB41405-PA
Edil_01745	GB42735-PA
Edil_01746	GB42739-PA
Edil_01747	GB42738-PA
Edil_01748	GB42736-PA
Edil_01749	GB41401-PA
Edil_01750	GB41398-PA
Edil_01751	GB41403-PA
Edil_01752	GB41408-PA
Edil_01753	GB41400-PA
Edil_01754	GB41402-PA
Edil_01755	GB42748-PA
Edil_01756	GB42749-PA
Edil_01757	GB42742-PA
Edil_01758	GB42744-PA
Edil_01759	GB42743-PA
Edil_01760	GB42747-PA
Edil_01761	GB42747-PA
Edil_01762	GB42740-PA
Edil_01763	GB42745-PA
Edil_01764	GB42746-PA
Edil_01765	GB42759-PA
Edil_01766	GB42757-PA
Edil_01767	GB42755-PA
Edil_01768	GB42760-PA
Edil_01769	GB42752-PA
Edil_01770	GB42750-PA
Edil_01771	GB42751-PA
Edil_01772	GB42756-PA
Edil_01773	GB42753-PA
Edil_01774	GB42758-PA
Edil_01775	GB43751-PA
Edil_01776	GB43753-PA
Edil_01777	GB44826-PA
Edil_01778	GB44831-PA
Edil_01779	GB44828-PA
Edil_01780	GB44829-PA
Edil_01781	GB44842-PA
Edil_01782	GB43755-PA
Edil_01783	GB44836-PA
Edil_01784	GB44839-PA
Edil_01785	GB44830-PA
Edil_01786	GB44832-PA
Edil_01787	GB44841-PA
Edil_01788	GB43756-PA
Edil_01789	GB44833-PA
Edil_01790	GB44837-PA
Edil_01791	GB44838-PA
Edil_01792	GB44840-PA
Edil_01793	GB44853-PA
Edil_01794	GB44863-PA
Edil_01795	GB44861-PA
Edil_01796	GB44851-PA
Edil_01797	GB53991-PA
Edil_01798	GB53990-PA
Edil_01799	GB44850-PA
Edil_01800	GB53989-PA
Edil_01801	GB44849-PA
Edil_01802	GB44847-PA
Edil_01803	GB44848-PA
Edil_01804	GB44844-PA
Edil_01805	GB53996-PA
Edil_01806	GB54003-PA
Edil_01807	GB54005-PA
Edil_01808	GB53995-PA
Edil_01809	GB53992-PA
Edil_01810	GB54001-PA
Edil_01811	GB53998-PA
Edil_01812	GB54020-PA
Edil_01813	GB54019-PA
Edil_01814	GB54018-PA
Edil_01815	GB54021-PA
Edil_01816	GB52654-PA
Edil_01817	GB45356-PA
Edil_01818	GB41463-PA
Edil_01819	GB41465-PA
Edil_01820	GB41467-PA
Edil_01821	GB41466-PA
Edil_01822	GB41464-PA
Edil_01823	GB54876-PA
Edil_01824	GB41468-PA
Edil_01825	GB52924-PA
Edil_01826	GB41469-PA
Edil_01827	GB41470-PA
Edil_01828	GB41472-PA
Edil_01829	GB52959-PA
Edil_01830	GB53185-PA
Edil_01831	GB53184-PA
Edil_01832	GB53186-PA
Edil_01833	GB53250-PA
Edil_01834	GB53177-PA
Edil_01835	GB44499-PA
Edil_01836	GB44493-PA
Edil_01837	GB44492-PA
Edil_01838	GB44496-PA
Edil_01839	GB44494-PA
Edil_01840	GB44491-PA
Edil_01841	GB44495-PA
Edil_01842	GB44498-PA
Edil_01843	GB41360-PA
Edil_01844	GB41356-PA
Edil_01845	GB41352-PA
Edil_01846	GB44513-PA
Edil_01847	GB41359-PA
Edil_01848	GB44607-PA
Edil_01849	GB44623-PA
Edil_01850	GB44623-PA
Edil_01851	GB44614-PA
Edil_01852	GB44625-PA
Edil_01853	GB44624-PA
Edil_01854	GB44615-PA
Edil_01855	GB44626-PA
Edil_01856	GB44620-PA
Edil_01857	GB44622-PA
Edil_01858	GB44621-PA
Edil_01859	GB50848-PA
Edil_01860	GB49168-PA
Edil_01861	GB49166-PA
Edil_01862	GB49169-PA
Edil_01863	GB49161-PA
Edil_01864	GB49164-PA
Edil_01865	GB49165-PA
Edil_01866	GB49158-PA
Edil_01867	GB49163-PA
Edil_01868	GB49156-PA
Edil_01869	GB49155-PA
Edil_01870	GB49157-PA
Edil_01871	GB49159-PA
Edil_01872	GB49162-PA
Edil_01873	GB49172-PA
Edil_01874	GB49171-PA
Edil_01875	GB49174-PA
Edil_01876	GB49173-PA
Edil_01877	GB49170-PA
Edil_01878	GB53836-PA
Edil_01879	GB49177-PA
Edil_01880	GB49178-PA
Edil_01881	GB49175-PA
Edil_01882	GB49179-PA
Edil_01883	GB53835-PA
Edil_01884	GB49176-PA
Edil_01885	GB53839-PA
Edil_01886	GB41589-PA
Edil_01887	GB41591-PA
Edil_01888	GB41592-PA
Edil_01889	GB45436-PA
Edil_01890	GB45435-PA
Edil_01891	GB45437-PA
Edil_01892	GB45434-PA
Edil_01893	GB45354-PA
Edil_01894	GB48555-PA
Edil_01895	GB48556-PA
Edil_01896	GB48565-PA
Edil_01897	GB48557-PA
Edil_01898	GB48554-PA
Edil_01899	GB48563-PA
Edil_01900	GB48563-PA
Edil_01901	GB48562-PA
Edil_01902	GB48571-PA
Edil_01903	GB48577-PA
Edil_01904	GB48573-PA
Edil_01905	GB48576-PA
Edil_01906	GB48575-PA
Edil_01907	GB48578-PA
Edil_01908	GB48580-PA
Edil_01909	GB48579-PA
Edil_01910	GB47960-PA
Edil_01911	GB47961-PA
Edil_01912	GB46129-PA
Edil_01913	GB46130-PA
Edil_01914	GB41235-PA
Edil_01915	GB46128-PA
Edil_01916	GB41233-PA
Edil_01917	GB41231-PA
Edil_01918	GB41230-PA
Edil_01919	GB41232-PA
Edil_01920	GB54899-PA
Edil_01921	GB46132-PA
Edil_01922	GB46139-PA
Edil_01923	GB47623-PA
Edil_01924	GB50704-PA
Edil_01925	GB54625-PA
Edil_01926	GB50705-PA
Edil_01927	GB54623-PA
Edil_01928	GB54627-PA
Edil_01929	GB50699-PA
Edil_01930	GB50701-PA
Edil_01931	GB54621-PA
Edil_01932	GB46123-PA
Edil_01933	GB46124-PA
Edil_01934	GB46120-PA
Edil_01935	GB46122-PA
Edil_01936	GB46118-PA
Edil_01937	GB46119-PA
Edil_01938	GB46121-PA
Edil_01939	GB46127-PA
Edil_01940	GB46140-PA
Edil_01941	GB46143-PA
Edil_01942	GB46141-PA
Edil_01943	GB46142-PA
Edil_01944	GB46147-PA
Edil_01945	GB46144-PA
Edil_01946	GB46146-PA
Edil_01947	GB46145-PA
Edil_01948	GB55127-PA
Edil_01949	GB47134-PA
Edil_01950	GB47135-PA
Edil_01951	GB40442-PA
Edil_01952	GB40440-PA
Edil_01953	GB40437-PA
Edil_01954	GB40429-PA
Edil_01955	GB40431-PA
Edil_01956	GB40432-PA
Edil_01957	GB40433-PA
Edil_01958	GB40434-PA
Edil_01959	GB40441-PA
Edil_01960	GB40439-PA
Edil_01961	GB40438-PA
Edil_01962	GB40436-PA
Edil_01963	GB40452-PA
Edil_01964	GB40451-PA
Edil_01965	GB40457-PA
Edil_01966	GB40453-PA
Edil_01967	GB40456-PA
Edil_01968	GB40454-PA
Edil_01969	GB40448-PA
Edil_01970	GB40446-PA
Edil_01971	GB40447-PA
Edil_01972	GB40445-PA
Edil_01973	GB40444-PA
Edil_01974	GB52845-PA
Edil_01975	GB52844-PA
Edil_01976	GB52846-PA
Edil_01977	GB52847-PA
Edil_01978	GB52825-PA
Edil_01979	GB52826-PA
Edil_01980	GB46356-PA
Edil_01981	GB52827-PA
Edil_01982	GB52829-PA
Edil_01983	GB52824-PA
Edil_01984	GB52849-PA
Edil_01985	GB54808-PA
Edil_01986	GB52852-PA
Edil_01987	GB52851-PA
Edil_01988	GB41314-PA
Edil_01989	GB41315-PA
Edil_01990	GB44013-PA
Edil_01991	GB44014-PA
Edil_01992	GB44020-PA
Edil_01993	GB44018-PA
Edil_01994	GB44021-PA
Edil_01995	GB44016-PA
Edil_01996	GB44015-PA
Edil_01997	GB43925-PA
Edil_01998	GB44028-PA
Edil_01999	GB44026-PA
[truncated: 9,140 more rows]
