# Supplementary material for: The Nuclear and Mitochondrial Genomes of the Facultatively Eusocial Orchid Bee Euglossa dilemma
Source: G3 (Bethesda). 2017 Jul 12;7(9):2891–8. doi: 10.1534/g3.117.043687 (PMC5592917; doi:10.1534/g3.117.043687)
Supplement: Supplementary file 2 [file 2891TableS2.xlsx]

## Sheet: Sheet1
Repeat element family	Number unique elements in family	Total number elements per family in genome	cumulative length [bp]	% of genome assembly	% of genome assembly no N
Class I - Retrotransposons	36	12989	8843560	1.5035	2.08272
LINEs	23	8662	6002915	1.02056	1.41373
CR1	1	345	271083	0.0460869	0.063842
I-Nimb	1	NA	NA	NA	NA
Jockey	3	NA	NA	NA	NA
R1	12	NA	NA	NA	NA
R2	4	NA	NA	NA	NA
Tad1	1	NA	NA	NA	NA
Unclassified	1	NA	NA	NA	NA
SINEs	1	45	3535	0.000600986	0.000832518
ID	1	NA	NA	NA	NA
LTRs	12	4282	2837110	0.482338	0.66816
Copia	2	NA	NA	NA	NA
Gypsy	9	NA	NA	NA	NA
Pao	1	NA	NA	NA	NA
Class II - DNA Transposons	106	61524	16133727	2.7429	3.79961
CMC	13	NA	NA	NA	NA
hAT	4	108	35443	0.00602567	0.00834708
Kolobok	2	NA	NA	NA	NA
MULE	3	NA	NA	NA	NA
P	1	NA	NA	NA	NA
PiggyBac	44	NA	NA	NA	NA
Sola	3	NA	NA	NA	NA
TcMar	34	3378	628839	0.106909	0.148096
Unclassified	1	NA	NA	NA	NA
Rolling Circle	1	NA	NA	NA	NA
Helitron	1	NA	NA	NA	NA
Total Classified Transposons	142	74513	24977287	4.2464	5.88233
Unclassified	424	522856	138407546	23.5307	32.596
Total Repeat Families	566	597369	163384833	27.7771	38.4783
Genome size	588199720
Genome size no N	424615361
